# Supplementary material for: Sea Buckthorn Flavonoid Extracted by High Hydrostatic Pressure Inhibited IgE-Stimulated Mast Cell Activation through the Mitogen-Activated Protein Kinase Signaling Pathway
Source: Foods. 2024 Feb 12;13(4):560. doi: 10.3390/foods13040560 (PMC10887968; doi:10.3390/foods13040560)
Supplement: Supplementary file 1 [file foods-13-00560-s001.zip]

Archive with 1 entries (1 files):
- foods-2837977-supplementary.pdf
